# Supplementary material for: Effects of effortful swallowing on cardiac autonomic control in individuals with neurogenic dysphagia: a prospective observational analytical study
Source: Sci Rep. 2020 Jul 2;10:10924. doi: 10.1038/s41598-020-67903-9 (PMC7331649; doi:10.1038/s41598-020-67903-9)
Supplement: Supplementary file 1 [file 41598_2020_67903_MOESM1_ESM.xlsx]

## Sheet: Correçõe Defea
Patient (Subject)	Diagnosis	Age	Height	Weight	BMI	SBP	DBP		Mean RR rest	Mean RR Forced Swallowing		Mean HR rest	Mean HR Forced Swallowing		STD RR (SDNN) rest	STD RR (SDNN) Forced Swallowing		RMSSD rest	RMSSD Forced Swallowing		pNN50 rest	pNN50 Forced Swallowing		RR triangular index rep	RR triangular index Forced Swallowing		TINN rest	TINN Forced Swallowing		LF (ms2) rest	LF (ms2) Forced Swallowing		LF (nu) rest	LF (nu) Forced Swallowing		HF (ms2) rest	HF (ms2) Forced Swallowing		HF (nu) rest	HF (nu) Forced Swallowing		LF/HF rest	LF/HF Forced Swallowing		SD1 rest	SD1 Forced Swallowing		SD2 rest	SD2 Forced Swallowing
1	Parkinson	68	1.63	62	23.34	12	10		697.52	698.49		86.06	85.95		15.47	17.05		7.5	8.06		0	0		3.85	4.71		60	70		52.21	117		71.36	84.23		20.91	21.89		28.59	15.75		2.49	5.34		5.31	5.71		21.22	23.45
2	Parkinson	61	1.55	45	18.75	12	6		728.14	717.64		82.44	83.67		17.12	20.67		11.49	10.99		0	0		5.52	5.57		75	85		44.32	132.92		43.16	73.09		57.94	48.66		56.41	26.76		0.76	2.73		8.14	7.78		22.83	28.21
3	Parkinson	58	1.58	72	28.91	12	10		752.62	757.25		79.73	79.24		8.8	9.97		8.12	7.6		0	0		2.62	3.1		40	45		12.69	10.95		58.12	65.86		8.81	5.38		40.34	32.36		1.44	2.03		5.75	5.38		11.02	13.03
4	Stroke	62	1.74	70	23.1	13	9		797.55	826.94		75.24	72.57		11.35	11.73		5.04	8.77		0	0		4.04	3.69		45	50		31.98	58.93		75.39	65.42		10.42	31.1		24.58	34.53		3.06	1.89		3.6	6.1		15.69	15.46
5	Parkinson	75	1.62	58	22.1	11	8		822.25	784.25		72.98	76.52		11.47	12.82		8.04	6.12		0	0		3.51	4.08		50	60		38.45	19.56		69.94	55.78		16.5	15.5		30.01	44.2		2.33	1.26		5.73	4.4		14.58	17.74
6	Parkinson	74	1.62	64	24.4	11	9		546.81	501.75		110.83	120.83		54.43	52.94		24.29	16.58		5.5	1.88		13.2	10.43		225	185		456.14	87.52		78.53	65.29		124.54	46.39		21.44	34.61		3.66	1.88		16.9	11.73		75.32	73.87
7	Stroke	52	1.67	75	26.9	12	1		875.65	864.5		68.66	69.6		40.3	45.29		27.39	27.21		5.94	7.16		12.16	8.8		190	180		314.8	652.66		52.71	67.8		280.75	307.75		47.01	31.97		1.12	2.12		19.4	19.28		53.61	60.71
8	Parkinson	67	1.88	71	20.05	13	8		822.47	815.54		72.97	73.59		15.82	14.503		8.12	6.74		0	0		5.18	3.5		70	60		68.2	69.49		81.43	85.64		15.52	11.64		18.53	14.34		4.39	5.97		5.75	4.77		21.61	19.95
9	Parkinson	69	1.7	62	21.45	11	5		575.58	639.05		104.25	96.65		5.89	122.62		4.05	23.63		0	4.11		2.13	2.8		30	330		10.23	583.84		66.44	78.27		5.15	160.78		33.47	21.55		1.98	3.63		2.87	16.74		7.82	172.28
10	Parkinson	78	1.46	44	20.65	13	5		804.75	822.48		74.57	72.97		13.07	14.39		11.94	12.42		0	0		4.38	4.78		55	60		33.68	47.64		40.11	47.25		50.22	53.16		59.8	52.71		0.67	0.89		8.45	8.8		16.45	18.34
11	Parkinson	65	1.54	81	34.17	14	9		895.78	909.47		67.02	66.05		22.23	32.13		20.16	22.89		1.3	3.31		5.81	8.18		100	130		111.89	189.07		47.23	59.4		124.57	128.61		52.59	40.4		0.89	1.47		14.28	16.21		28.05	42.52
12	Parkinson	64	1.72	78	26.44	10	7		740.59	727.26		81.09	82.58		22.63	23.76		7.66	7.64		0	0		6.96	7.03		95	95		177.08	84.85		92.08	93.97		15.17	5.22		7.89	5.78		11.66	16.23		5.42	5.41		31.52	33.13
13	Stroke	60	1.51	53	23.24	10	6		1076.3	749.72		59.3	80.16		282.46	30.28		32.25	13.08		7.11	0.25		12.81	5.72		285	120		300.77	393.42		74.7	84.01		101.8	74.73		25.28	15.95		2.95	5.26		22.85	9.26		398.96	41.83
14	Parkinson	60	1.7	92	31.83	11	8		807.55	764.94		74.38	78.61		27.45	35.99		10.51	10.93		0	0		6.88	9.07		110	165		260.78	693.15		87.3	95.06		37.91	35.94		12.69	4.92		6.87	19.28		7.44	7.73		38.06	50.31
15	Stroke	74	1.58	58	23.29	12	8		821.73	806.16		73.14	74.56		34.27	34.91		41.51	14.34		21.81	1.11		10.11	10.9		150	140		93.55	63.76		42.79	70.31		123.97	26.82		56.71	29.57		0.75	2.37		29.39	10.15		38.49	48.19
16	Parkinson	65	1.5	60	26.67	13	2		812.92	815.9		73.87	73.63		24.44	28.9		17.98	18.07		0	0.28		7.59	8.27		125	135		139.92	277.05		48.86	67		146.33	136.36		51.1	32.98		0.95	2.03		12.73	12.8		32	38.81
17	Parkinson	89	1.69	70	24.56	12	7		594.59	615.44		103.81	99.16		96.33	74.92		74.34	81.71		27.03	29.39		17	16.67		425	345		1749.6	638.66		56.64	40.4		1336.2	936.07		43.26	59.22		1.3	0.68		52.62	57.84		125.37	88.51
18	Stroke	60	1.6	75	29.29	11	7		995.63	990.44		60.3	60.62		25.24	27.97		15.43	14.59		0.34	0.33		7.38	7.11		65	70		223.73	285.19		78.68	82.36		59.69	60.98		20.99	17.61		3.74	4.67		10.93	10.33		33.95	38.25
19	Stroke	84	1.7	58	20.07	10	9		660.16	665.18		90.9	91.59		9.43	9.79		7.87	7.24		0.23	0		3.33	3.14		50	50		19.75	13.63		49.53	50.15		20.11	13.51		50.42	49.72		0.98	1		5.57	5.12		12.13	12.87
20	Stroke	67	1.69	88	30.87	14	8		837.73	841.98		71.64	71.28		14.62	15.73		17.09	16.17		0	0		4.95	4.82		65	70		59.64	42.12		40.51	36.04		87.21	74.46		59.24	63.71		0.68	0.56		12.1	11.45		16.89	19.07
21	Stroke	53	1.78	95	29.96	13	6		640.53	642.05		93.75	93.53		18.98	18.84		5.99	5.69		0	0		5.46	3.98		85	70		118.43	176.45		87.15	90.92		17.42	17.58		12.82	9.06		6.79	10.03		4.24	4.03		26.51	26.33
22	Parkinson	76	1.67	70	25.09	12	9		944.19	960.93		63.56	62.45		14.17	16.85		9.35	10.85		0	0		4.59	4.02		60	65		21.19	29.29		47.36	48.32		23.54	31.29		52.61	51.6		0.9	0.93		6.62	7.69		18.93	22.56
	BMI = Body Mass Index
	SBP = Systolic blood pressure
	DBP = Diastolic blood pressure
